# Supplementary material for: Inhibition of the Notch signal transducer CSL by Pkc53E-mediated phosphorylation to fend off parasitic immune challenge in Drosophila
Source: eLife. 2024 Nov 6;12:RP89582. doi: 10.7554/eLife.89582 (PMC11540305; doi:10.7554/eLife.89582)
Supplement: Figure 2—source data 1. [file elife-89582-fig2-data1.zip]

Archive with 2 entries (2 files):
- Figure 2B anti-mCh.jpg
- Figure 2B anti-pS269.jpg
