# Supplementary material for: Inhibition of the Notch signal transducer CSL by Pkc53E-mediated phosphorylation to fend off parasitic immune challenge in Drosophila
Source: eLife. 2024 Nov 6;12:RP89582. doi: 10.7554/eLife.89582 (PMC11540305; doi:10.7554/eLife.89582)
Supplement: Figure 6—figure supplement 1—source data 2. — Boxed area corresponds to region shown in the main figure. [file elife-89582-fig6-figsupp1-data2.zip]

Archive with 1 entries (1 files):
- Figure 6-Figure Supplement 1-Source Data, labelled.jpg
