# Supplementary material for: Inhibition of the Notch signal transducer CSL by Pkc53E-mediated phosphorylation to fend off parasitic immune challenge in Drosophila
Source: eLife. 2024 Nov 6;12:RP89582. doi: 10.7554/eLife.89582 (PMC11540305; doi:10.7554/eLife.89582)
Supplement: Figure 7—source data 2. — Boxed areas correspond to the regions shown in the main figure. [file elife-89582-fig7-data2.zip]

Archive with 4 entries (4 files):
- Figure 7C anti-HA.jpg
- Figure 7C anti-mCh.jpg
- Figure 7D anti-HA.jpg
- Figure 7D anti-mCh.jpg
